# Supplementary material for: Production risk and technical efficiency of dry-season vegetable farmers in the Upper East Region of Ghana
Source: PLoS One. 2025 Feb 13;20(2):e0309375. doi: 10.1371/journal.pone.0309375 (PMC11824998; doi:10.1371/journal.pone.0309375)
Supplement: S1 Data — (XLSX) [file pone.0309375.s001.xlsx]

## Sheet: Aggregate 2
Gross Margin	VegValue	land(ha)	LabourC	labprice	mandays	vegseed(kg)	vegseedc	fert(kg)	Fertcost	agrochem(litres)	Agrochem	vegirrno	TirrigatnC	handIrrigtn	gravityIrrigtn	pumpIrrigtn	Bolga	Bawku	Navrongo	Gender	Marital S	Educatn	HhSize	OccupVeg	Lndfrag	FExp	Mfbo	Obtcredit	Extvisit	TE
6870	8550	0.607287	1825	15	121.667	0.2	220	200	345	6	620	30	1680	0	0	1	1	0	0	1	1	2	24	1	2	25	1	0	7	0.492606
2500	3100	0.404858	745	15	49.6667	0.12	190	125	220	2	200	30	600	0	0	1	1	0	0	1	1	4	7	0	2	8	1	0	7	0.556888
2600	3000	0.202429	730	12	60.8333	0.12	120	225	360	1.6	145	105	400	1	0	0	0	1	0	0	1	2	6	1	1	10	1	0	4	0.580059
3730	4180	0.202429	640	12	53.3333	0.1	120	100	200	1	120	120	450	0	0	1	0	1	0	1	1	1	8	1	2	30	0	0	7	0.766786
280	5900	1.21457	1460	20	73	0.5	780	300	620	2	90	192	264	1	0	0	0	1	0	1	1	1	13	1	2	15	0	0	3	0.265727
34460	35900	2.83401	4125	20	206.25	0.8	1400	700	2000	7	1600	28	1440	0	0	1	1	0	0	1	1	3	7	0	1	1	1	1	7	0.358504
18330	20250	0.404858	1186	15	79.0667	0.15	80	250	265	4	450	38	1920	0	0	1	1	0	0	1	1	2	6	0	1	1	1	0	7	0.923542
32350	37150	1.21457	3095	20	154.75	0.55	450	350	650	11.5	1500	68	4800	0	0	1	1	0	0	1	1	3	6	1	2	10	1	1	7	0.868884
14430	16200	0.404858	1670	15	111.333	0.1	100	200	352	8	450	40	1770	0	0	1	1	0	0	1	1	3	4	1	1	15	1	0	6	0.876822
16130	18200	0.404858	1940	15	129.333	0.1	100	225	350	12	600	40	2070	0	0	1	1	0	0	1	1	2	4	1	1	12	1	0	5	0.871378
20505	24000	0.607287	2180	20	109	0.15	150	300	425	15	590	38	3495	0	0	1	1	0	0	1	1	2	7	1	1	20	0	0	5	0.904014
5085	5985	0.607287	1060	15	70.6667	0.3	330	175	200	3	140	49	900	0	0	1	1	0	0	1	1	3	11	1	2	20	0	0	7	0.844609
36	850	0.404858	202	10	20.2	0.1	150	25	45	1	15	40	342	0	0	0	0	1	0	1	1	1	7	1	1	20	0	0	0	0.817013
3091	3635	0.404858	640	15	42.6667	0.15	210	190	215	3	170	153	544	0	0	1	1	0	0	1	1	1	9	1	2	28	1	1	7	0.610648
3900	4500	0.404858	500	10	50	0.1	250	225	345	1	60	40	600	0	0	1	0	1	0	1	1	3	9	0	1	6	0	0	0	0.73271
150	600	0.404858	120	10	12	0.08	80	50	90	2	35	38	125	1	0	0	0	1	0	1	1	1	10	1	3	28	0	0	3	0.768259
1900	2100	0.404858	640	12	53.3333	0.1	50	200	300	1	40	90	200	0	0	1	0	1	0	0	3	1	8	0	1	8	1	1	7	0.735412
50	900	0.404858	355	10	35.5	0.1	70	50	90	1	15	28	250	0	0	1	0	1	0	1	1	2	5	1	1	10	1	0	7	0.748013
5820	8000	1.09312	2713	15	180.867	0.35	670	100	150	6	300	110	2180	0	0	1	1	0	0	1	1	2	7	0	2	22	1	0	2	0.954559
2355	2780	0.20243	500	12	41.6667	0.1	100	150	225	1	120	28	425	0	0	0	1	0	0	0	3	3	6	0	1	1	1	0	7	0.61352
2740	3100	0.202429	800	15	53.3333	0.08	100	150	230	1	75	60	360	0	0	1	1	0	0	1	1	3	5	1	2	14	1	0	7	0.668261
40	400	0.0404858	115	10	11.5	0.05	10	25	45	1	15	68	120	1	0	0	0	1	0	1	1	1	5	1	1	20	0	0	1	0.681954
4850	5380	0.404858	1290	15	86	0.22	165	350	585	3	120	255	530	1	0	1	0	1	0	1	1	1	8	1	3	15	0	0	3	0.562765
9225	10455	1.21457	1780	15	118.667	0.7	290	200	350	3	220	174	1230	1	0	1	0	0	1	1	1	3	6	1	1	40	1	0	4	0.878211
89	1360	0.809717	316	10	31.6	0.45	250	75	100	1.4	65	86	340	1	0	0	0	1	0	0	1	1	8	1	1	20	1	0	4	0.653279
795	1750	0.101215	300	10	30	0.07	85	100	185	1.4	35	78	350	1	0	0	0	1	0	0	1	2	6	1	1	10	0	0	2	0.678465
1583	4658	0.445344	1125	15	75	0.125	80	175	250	2	140	100	1480	1	0	0	1	0	0	1	1	1	7	1	1	30	0	0	2	0.626532
33	510	0.404858	212	10	21.2	0.15	75	25	65	1	25	86	100	1	0	0	0	1	0	0	1	1	7	0	1	20	1	0	4	0.685032
2440	3120	0.607287	880	12	73.3333	0.21	145	300	400	1.7	45	70	680	0	0	1	0	0	1	1	1	1	5	0	1	20	0	0	2	0.693277
2300	2600	0.404858	800	10	80	0.2	150	250	400	2	100	28	300	0	0	1	0	0	1	1	1	2	6	0	1	13	1	0	7	0.584123
42	1200	0.202429	405	10	40.5	0.1	70	215	340	2	43	30	300	0	0	1	0	0	0	1	1	1	13	0	1	5	0	0	0	0.401297
5460	6660	0.607287	950	15	63.3333	0.07	120	250	400	2	40	30	1200	0	0	1	1	0	0	1	1	4	4	1	1	10	0	0	6	0.821715
17680	18100	0.283401	1500	15	100	0.1	300	400	850	3	238	30	420	0	0	1	1	0	0	1	1	2	7	0	3	22	0	0	3	0.790796
7060	8000	0.404858	1460	15	97.3333	0.05	100	225	360	1	32	15	940	0	0	1	1	0	0	1	1	5	7	0	1	5	0	0	2	0.847346
11430	12210	0.809717	1556	15	103.733	0.4	550	350	680	4	500	93	780	0	0	1	1	0	0	1	1	1	7	0	2	8	0	0	1	0.518637
20950	22950	1.61943	3511	20	175.55	0.52	1150	400	700	6	760	94	2000	0	0	1	1	0	0	1	1	7	4	0	3	6	1	0	7	0.707432
32980	39100	6.88259	8058	20	402.9	0.8	580	375	680	8	620	92	6120	0	0	1	1	0	0	1	1	3	15	0	2	25	0	0	7	0.981402
10080	10840	0.809717	2129	25	85.16	0.4	500	340	620	4	455	80	760	0	0	1	1	0	0	1	1	2	7	0	2	10	0	0	2	0.472547
13030	14670	0.809717	1300	12	108.333	0.2	200	315	480	5	360	180	1640	1	0	1	0	1	0	1	1	4	6	0	3	1	0	0	2	0.859924
15995	18465	0.97166	3015	15	201	0.41	520	300	380	7.2	800	84	2470	3	0	1	1	0	0	1	1	1	12	1	4	1	1	0	7	0.830141
920	1000	0.202429	160	10	16	0.1	70	100	330	1	42	20	80	3	0	1	1	0	0	1	1	1	4	1	1	5	0	0	1	0.640192
29530	31230	0.607287	3380	25	135.2	0.26	300	500	2120	5	450	58	1700	3	0	1	1	0	0	1	1	4	4	0	2	1	0	0	7	0.750455
6440	7380	1.01215	1885	12	157.083	0.35	950	325	785	5	300	62	940	3	0	1	1	0	0	1	1	1	7	1	3	15	1	0	7	0.274357
17015	18975	1.21457	2066	15	137.733	0.24	450	450	1300	6	350	61	1960	3	0	1	1	0	0	1	1	1	6	1	2	9	0	0	7	0.636124
19340	20460	0.404858	1585	10	158.5	0.2	500	200	450	5.5	550	59	1120	3	0	1	1	0	0	1	1	4	7	1	2	6	0	0	5	0.938989
6880	9000	0.404858	1125	15	75	0.15	300	240	330	4	290	23	2120	3	0	1	1	0	0	0	3	1	7	1	1	7	0	0	0	0.618725
14750	16190	1.21457	2445	15	163	0.48	600	400	800	6	485	80	1440	3	0	1	1	0	0	0	1	3	7	1	2	7	0	0	3	0.587114
16640	18200	1.61943	3500	15	233.333	0.55	1200	450	900	9	700	82	1560	3	0	1	1	0	0	1	1	1	10	1	2	20	0	0	3	0.459035
6270	7360	0.688259	2560	15	170.667	0.15	125	150	270	6	485	114	1090	3	0	1	1	0	0	1	1	3	6	1	2	10	1	1	7	0.577407
255	1000	0.404858	420	10	42	0.1	30	50	120	1	75	23	250	0	1	0	0	1	0	1	1	2	12	1	1	25	1	1	3	0.74579
1165	3140	0.283401	750	10	75	0.12	90	200	480	2.8	185	47	470	0	1	0	0	1	0	1	1	7	16	0	2	1	1	0	5	0.541991
340	2600	0.607287	950	12	79.1667	0.18	130	215	480	3	160	44	540	0	1	0	0	1	0	1	1	2	9	1	1	10	1	1	3	0.557961
35	900	0.404858	440	10	44	0.12	30	50	120	1	75	23	200	0	1	0	0	1	0	1	1	2	9	1	1	18	1	1	3	0.760733
35	740	0.404858	280	10	28	0.1	30	75	150	0.8	60	24	185	0	1	0	0	1	0	1	1	2	8	1	1	5	1	1	3	0.789593
203	1760	0.809717	860	15	57.3333	0.25	120	100	210	2	55	28	312	0	1	0	0	1	0	1	1	1	10	1	1	25	1	0	4	0.759944
108	880	0.404858	286	10	28.6	0.1	30	175	140	0.1	1	50	316	0	1	0	0	1	0	1	1	1	3	1	1	6	1	0	3	0.835943
330	740	0.809717	200	10	20	0.45	120	25	45	1.4	40	30	90	0	1	0	0	1	0	1	1	3	3	1	1	5	1	0	3	0.861447
37	390	0.404858	128	10	12.8	0.2	30	30	60	0.1	1	30	75	0	1	0	0	1	0	1	1	7	7	1	1	4	1	1	2	0.89706
400	990	0.809717	440	10	44	0.5	200	25	45	1.1	35	25	125	0	1	0	0	1	0	1	1	1	15	1	1	10	1	1	2	0.816634
8	440	0.202429	112	10	11.2	0.1	150	10	40	1.1	25	28	45	0	1	0	0	1	0	1	1	1	8	1	1	10	1	0	3	0.763996
195	1170	0.809717	625	12	52.0833	0.3	80	15	25	1.2	65	25	180	0	0	1	0	1	0	1	1	1	12	1	1	25	1	1	3	0.808967
165	1380	0.809717	375	10	37.5	0.15	60	100	200	2	200	38	380	0	0	1	0	1	0	1	1	1	5	0	1	1	1	0	3	0.609517
449	1470	0.809717	356	10	35.6	0.48	100	100	240	2.5	75	30	250	0	0	1	0	1	0	1	1	1	7	1	1	19	1	0	3	0.657545
3040	3600	1.21457	1200	12	100	0.3	150	100	240	3	150	28	560	0	0	1	0	1	0	1	1	1	7	1	1	10	1	0	3	0.614895
2520	2920	0.809717	1174	12	97.8333	0.3	230	215	235	6	90	75	400	0	0	1	0	1	0	1	1	6	5	0	1	1	0	0	4	0.575882
10210	11190	0.607287	850	15	56.6667	0.2	130	200	350	4	160	31	980	0	0	1	1	0	1	1	1	5	8	1	1	16	1	1	6	0.895354
11515	12315	0.202429	220	10	22	0.15	30	250	450	2	250	26	550	0	1	0	0	0	1	1	1	2	10	1	1	20	1	1	3	0.897293
17	445	0.809717	130	10	13	0.3	120	50	75	2	1	28	103	0	1	0	0	1	0	1	1	2	5	1	1	6	1	1	3	0.829824
790	1800	0.404858	510	12	42.5	0.12	30	100	240	1.2	15	24	230	0	1	0	0	1	0	1	1	4	5	1	1	4	1	1	2	0.869006
240	1200	0.809717	430	10	43	0.45	100	100	240	1	25	25	190	0	1	0	0	1	0	1	1	1	10	1	1	10	1	1	2	0.716401
22	400	0.404858	158	10	15.8	0.1	30	50	100	1	1	20	90	0	1	0	0	1	0	1	1	3	9	1	1	5	1	1	2	0.820253
85	800	0.404858	400	15	26.6667	0.2	35	100	240	1	20	22	40	0	1	0	0	1	0	1	1	1	8	1	1	5	1	1	2	0.77531
115	740	0.809717	420	10	42	0.4	30	50	75	1	25	30	100	0	0	1	0	1	0	1	1	1	8	1	1	7	1	1	2	0.767436
135	740	0.809717	385	10	38.5	0.4	60	45	60	1	28	30	100	0	0	1	0	1	0	1	1	1	5	1	1	5	1	1	2	0.770156
10	590	0.404858	380	10	38	0.2	30	20	50	1	21	32	120	0	0	1	0	1	0	1	1	1	4	0	1	1	1	0	3	0.758689
155	1000	0.809717	510	15	34	0.43	100	50	75	1	30	32	160	0	0	1	0	1	0	1	1	5	8	0	1	1	1	0	3	0.720327
1505	2450	0.404858	640	12	53.3333	0.05	25	50	120	2	60	32	100	0	0	1	0	1	0	1	1	1	7	1	1	10	1	0	3	0.857608
1445	2675	0.607287	720	12	60	0.115	55	50	115	3	110	44	230	0	0	1	0	1	0	1	1	1	6	0	1	1	1	0	3	0.807564
15	680	0.404858	380	10	38	0.05	40	25	75	1	30	16	100	0	0	1	0	1	0	1	1	4	6	0	1	1	0	0	3	0.727512
840	4510	1.61943	1300	15	86.6667	0.7	300	100	150	2	240	53	1390	0	0	1	0	1	0	1	1	1	13	1	2	20	1	0	3	0.609455
1905	2155	0.404858	480	10	48	0.16	35	125	225	1	45	24	250	0	0	1	0	1	0	1	1	7	12	0	1	3	1	0	7	0.809459
1500	2100	0.404858	220	10	22	0.1	30	100	200	2	180	30	600	0	0	1	0	1	0	1	1	1	15	0	1	1	0	0	4	0.726148
25000	27750	0.809717	3745	15	249.667	0.4	600	300	680	7	555	52	2750	0	0	1	0	0	1	1	2	2	5	1	1	3	1	1	0	0.963867
3570	14680	0.809717	3590	15	239.333	0.3	450	200	340	10	450	48	3900	0	0	1	0	0	1	1	1	4	8	1	1	5	0	1	1	0.793753
353	11215	1.61943	3452	20	172.6	0.4	200	215	380	10	220	56	2880	1	0	0	0	0	1	1	1	2	6	0	1	6	0	1	6	0.73413
7230	13350	0.809717	1190	15	79.3333	0.4	470	250	350	9	350	44	1650	0	0	1	0	0	1	1	1	3	10	1	1	28	1	0	2	0.925432
2030	7200	0.809717	1580	15	105.333	0.3	210	200	300	8	280	29	1160	0	0	1	0	0	1	1	1	3	15	0	1	1	1	0	2	0.673427
317	1050	0.202429	218	10	21.8	0.03	10	25	50	2	65	190	200	1	0	0	0	1	1	1	1	2	7	0	1	1	0	1	5	0.81168
32008	37290	0.566802	1222	12	101.833	0.2	500	400	1000	15	1500	20	620	0	0	1	0	0	1	1	1	7	4	0	1	5	1	0	5	0.939229
7452.5	13237.5	0.809717	1930	15	128.667	0.3	900	350	820	6	535	21	1600	0	0	1	0	0	1	1	1	3	10	0	1	9	1	0	0	0.422299
13140	19770	0.566802	910	12	75.8333	0.2	200	360	850	11	1020	22	1500	0	0	1	0	0	1	1	1	4	2	1	1	5	0	0	0	0.831105
12008	17400	0.526316	1360	10	136	0.3	400	340	800	14	800	22	832	0	0	1	0	0	1	1	1	1	10	0	1	20	0	0	0	0.645165
20144	27240	0.809717	2591	12	215.917	0.4	550	400	980	16.3	790	92	1650	0	0	1	1	0	0	1	1	1	10	1	3	45	1	0	7	0.729391
12761	19725	1.01215	2189	10	218.9	0.5	900	380	1280	16.5	750	84	1460	0	0	1	1	0	0	1	1	1	35	1	2	30	0	0	2	0.422124
10931	13515	0.202429	824	12	68.6667	0.2	500	200	400	3	460	34	660	0	0	1	1	0	0	1	1	1	4	0	1	1	0	0	1	0.680051
460	2625	0.607287	625	10	62.5	0.4	300	150	250	7	85	96	580	0	0	1	1	0	0	1	1	3	4	1	1	5	0	0	3	0.493925
21955	32650	1.01215	2350	15	156.667	0.7	2400	450	1405	18	1270	52	3270	0	0	1	1	0	0	1	1	3	6	0	2	2	0	0	3	0.470607
4649	9810	0.809717	2215	15	147.667	0.32	900	220	400	7	656	120	420	0	0	1	1	0	0	1	1	7	12	0	2	11	0	0	0	0.398582
890	2680	0.404858	790	12	65.8333	0.2	30	100	200	2	180	28	590	0	0	1	0	1	0	1	1	7	6	0	2	22	0	0	2	0.722247
1540	7000	1.21457	2130	15	142	0.1	90	250	450	3	300	39	2340	0	0	1	0	1	0	1	1	4	5	0	1	1	1	0	4	0.546773
245	1620	0.809717	550	15	36.6667	0.4	60	100	215	1.5	150	26	400	0	0	1	0	1	0	1	1	1	15	1	1	20	1	0	3	0.535022
75	1030	0.404858	350	10	35	0.3	80	50	75	1.5	85	30	240	0	0	1	0	1	0	1	1	1	13	1	1	15	1	0	3	0.627268
5400	9360	0.809717	1900	12	158.333	0.2	300	200	400	3.2	250	30	1200	0	0	1	1	0	0	1	1	1	7	1	1	25	1	1	3	0.768526
5070	6230	0.809717	1700	15	113.333	0.3	200	200	360	3.4	200	28	1160	0	0	3	0	1	0	1	1	1	11	1	1	10	1	0	3	0.623634
7750	7950	0.607287	1060	10	106	0.3	450	175	300	4	215	30	200	0	0	3	0	0	1	1	1	3	8	0	1	1	1	0	3	0.706795
1880	2400	0.404858	1010	10	101	0.2	100	150	300	2.5	160	26	520	0	0	3	0	1	0	1	1	5	8	0	1	1	1	0	5	0.516905
225	1900	0.404858	690	12	57.5	0.1	50	100	200	2	95	32	640	0	0	1	0	1	0	1	1	3	4	0	1	30	1	0	7	0.530551
310	1890	0.404858	480	10	48	0.1	80	150	300	3	120	10	600	0	0	1	0	1	0	1	1	4	6	0	1	8	0	0	7	0.600082
4300	4800	0.404858	710	12	59.1667	0.2	200	150	360	6	340	27	500	0	0	1	0	0	1	1	1	2	8	0	1	14	1	0	7	0.560379
9380	10500	0.404858	930	15	62	0.1	250	200	450	6.5	250	46	1120	0	0	1	0	0	1	1	1	3	6	0	1	1	0	0	2	0.776285
9200	11200	0.404858	360	10	36	0.2	240	215	500	5	460	29	2000	0	0	1	0	0	1	1	1	4	5	1	1	6	0	0	2	0.702032
1560	2600	0.404858	370	10	37	0.1	100	150	270	4	280	52	1040	0	0	1	0	0	1	1	1	2	9	0	3	1	0	0	1	0.461697
16730	17500	0.404858	755	12	62.9167	0.1	300	250	500	6.8	600	31	770	0	0	1	0	0	1	1	1	3	3	1	1	7	0	1	3	0.915301
3940	4500	0.404858	585	12	48.75	0.2	100	200	500	4	380	28	560	0	0	1	0	0	1	1	2	2	8	1	1	5	1	0	1	0.654018
6060	6440	0.202429	330	10	33	0.1	120	150	300	4	315	29	380	0	0	1	0	0	1	1	2	2	10	1	1	15	1	0	2	0.833643
18250	20250	0.809717	715	10	71.5	0.2	600	350	720	8	690	27	2000	0	0	1	0	0	1	0	3	1	7	1	3	20	0	0	0	0.808673
25510	27000	0.404858	655	12	54.5833	0.1	900	300	550	12	645	33	1490	0	0	1	0	0	1	1	2	4	6	0	1	1	1	0	2	0.97608
6255	8025	1.01215	1375	15	91.6667	0.3	390	175	250	7	1020	48	1770	0	0	1	0	0	1	1	1	2	6	1	2	25	1	0	1	0.46395
12015	13470	0.809717	1775	15	118.333	0.42	370	325	700	7.5	500	48	1455	0	0	1	0	0	1	1	1	3	12	0	1	1	1	1	2	0.592249
4960	5600	0.404858	610	10	61	0.2	120	250	580	6	645	24	640	0	0	1	0	0	1	1	2	7	11	0	2	1	0	0	1	0.624672
6350	7000	0.404858	535	10	53.5	0.2	120	200	420	6.5	645	26	650	0	0	1	0	0	1	1	2	4	7	1	1	5	1	0	1	0.751843
30165	33160	1.21457	2395	15	159.667	0.3	500	350	1250	17	1250	37	2995	0	0	1	0	0	1	0	3	1	5	1	1	20	0	0	1	0.699297
16250	17500	0.404858	600	12	50	0.2	420	300	900	8	800	33	1250	0	0	1	0	0	1	1	1	1	12	1	2	30	1	0	2	0.645996
8440	9200	0.404858	545	12	45.4167	0.2	120	150	315	4	645	25	760	0	0	1	0	0	1	1	1	7	4	1	1	1	1	0	1	0.871583
10130	11400	0.404858	720	12	60	0.3	160	200	345	6	860	30	1270	0	0	1	0	0	1	1	1	1	10	1	1	15	1	0	4	0.725373
16950	18000	0.404858	825	15	55	0.1	400	250	500	10	620	30	1050	0	0	1	0	0	1	1	1	1	5	1	1	17	1	0	2	0.883946
695	3240	0.404858	795	10	79.5	0.1	120	150	275	5	180	31	850	0	0	1	0	0	1	1	1	1	15	1	1	35	1	0	1	0.466194
1180	8700	1.61943	2520	15	168	0.53	200	200	350	7	230	104	1880	0	0	1	1	0	1	1	1	2	8	0	1	1	1	0	2	0.660666
17400	21925	0.48583	885	20	44.25	0.25	320	450	1380	3	530	35	1540	0	0	1	0	0	1	1	1	3	8	1	2	10	0	0	7	0.755866
505	3340	0.526316	905	12	75.4167	0.25	90	100	215	3.5	260	47	810	0	0	1	0	0	1	1	1	2	5	1	2	35	0	0	2	0.554485
1045	4200	0.809717	770	12	64.1667	0.2	120	115	220	6	245	30	1350	0	0	1	0	0	1	1	6	2	5	1	4	30	1	0	2	0.572789
76	840	0.202429	189	10	18.9	0.1	45	50	120	3	85	15	250	0	0	1	1	0	0	1	2	3	10	1	1	1	1	0	3	0.658172
1052	3000	0.404858	503	10	50.3	0.2	240	75	120	4	120	27	640	0	0	1	0	0	1	1	1	3	7	1	1	1	1	0	2	0.736264
5340	9040	0.607287	1240	12	103.333	0.22	220	150	300	6	240	47	790	0	0	1	0	0	1	1	1	3	6	0	1	1	1	0	3	0.861731
9840	10800	0.404858	630	12	52.5	0.2	170	200	468	5	245	27	960	0	0	1	0	0	1	1	1	2	5	0	1	1	1	0	0	0.834349
2930	3600	0.404858	680	10	68	0.1	150	100	210	3	90	26	670	0	0	1	0	0	1	1	1	2	7	1	2	9	1	0	2	0.750433
13795	15380	0.607287	1190	12	99.1667	0.3	390	250	515	9.5	575	43	1585	0	0	1	0	0	1	1	1	2	5	1	1	10	1	0	3	0.760317
6990	9000	1.21457	2180	15	145.333	0.3	360	125	340	7	215	31	2010	0	0	1	0	0	1	1	1	2	6	1	1	3	0	0	0	0.723645
240	1500	0.202429	345	10	34.5	0.1	120	100	210	5	95	30	490	0	0	1	0	1	0	1	1	1	9	1	1	10	1	0	1	0.465172
11140	12000	0.404858	910	12	75.8333	0.2	240	200	400	6	630	23	860	0	0	1	0	0	1	1	1	2	4	1	1	1	1	0	1	0.7864
12450	13500	0.404858	637	15	42.4667	0.1	300	200	350	8	745	23	1050	0	0	1	0	0	1	1	1	7	6	0	1	1	1	0	2	0.855902
15440	16500	0.404858	490	15	32.6667	0.2	520	250	450	7	560	22	1060	0	0	1	0	0	1	1	1	5	5	1	1	15	1	0	2	0.912847
11118	12798	0.404858	880	15	58.6667	0.2	270	150	300	7	625	55	1680	0	0	1	0	0	1	1	1	2	8	1	1	23	1	0	2	0.76589
10550	11200	0.404858	735	15	49	0.2	300	200	300	6	445	29	650	0	0	1	0	0	1	1	1	1	6	1	1	5	0	0	0	0.900311
1	345	0.809717	410	10	41	0.1	150	20	50	2	1	25	320	0	0	1	0	1	0	1	1	1	4	1	1	30	1	0	3	0.513478
30660	31500	0.809717	1680	12	140	0.4	520	275	800	13	1490	32	840	0	0	1	0	0	1	1	1	2	4	1	1	12	1	0	0	0.877857
13400	14400	0.404858	310	10	31	0.1	600	300	530	6	750	25	1000	0	0	1	0	0	1	1	1	2	10	1	2	40	1	1	2	0.752838
10550	12600	0.404858	760	10	76	0.2	150	215	300	6.5	695	32	2050	0	0	1	0	0	1	1	1	3	7	1	1	13	1	0	1	0.715869
23510	26700	2.02429	3620	20	181	0.55	1650	300	890	13.5	960	152	3190	0	0	1	1	0	0	1	1	3	8	1	1	10	1	0	1	0.656393
222	1600	0.404858	270	10	27	0.1	300	100	150	4	156	34	312	0	0	1	0	1	0	1	1	1	11	1	2	30	0	0	4	0.447014
695	7200	2.02429	2800	15	186.667	0.8	500	250	400	6	250	49	1800	0	0	1	0	1	0	1	1	3	10	1	1	36	0	0	5	0.477827
1715	7700	1.417	2735	15	182.333	0.4	380	150	300	9	345	68	1000	0	0	1	0	1	0	1	1	2	13	1	2	26	0	0	5	0.569299
695	3100	1.21457	1360	15	90.6667	0.7	210	260	400	5.5	75	56	420	0	0	1	0	1	0	1	1	1	10	1	3	28	0	0	4	0.407928
90	1050	0.404858	350	10	35	0.1	100	100	280	3	50	36	180	0	0	1	0	1	0	1	1	3	7	1	2	50	0	0	3	0.494715
1230	4100	0.809717	645	10	64.5	0.65	360	200	400	6.2	195	60	810	0	0	1	0	1	0	1	1	2	2	1	2	10	1	0	5	0.502966
620	1950	0.202429	750	10	75	0.1	250	50	120	2.5	150	32	60	0	0	1	0	1	0	1	1	1	10	1	2	35	0	0	4	0.367579
950	5400	0.809717	1675	15	111.667	0.58	430	250	720	5	175	67	1450	0	0	1	0	1	0	1	1	1	9	1	3	30	0	0	4	0.311665
7050	8000	1.01215	1820	15	121.333	0.7	200	250	640	4.5	715	62	950	0	0	1	0	1	0	1	1	2	7	1	2	40	0	0	4	0.407992
3675	8000	1.01215	1820	12	151.667	0.7	200	200	640	4.5	715	62	950	0	0	1	0	1	0	1	1	2	7	1	2	40	0	0	4	0.410988
1480	6200	0.404858	2145	20	107.25	0.5	350	200	500	6	260	61	585	0	0	1	0	1	0	1	1	1	9	1	2	25	1	0	2	0.372148
95	780	0.404858	180	10	18	0.3	75	100	125	2	65	60	125	1	0	0	0	1	0	1	1	1	4	0	1	7	0	0	2	0.675852
3080	4440	0.404858	740	12	61.6667	0.12	160	150	220	3	140	65	100	1	0	0	0	1	0	0	1	1	4	0	1	10	0	0	1	0.782212
1055	3840	0.809717	1070	15	71.3333	0.2	180	200	380	4	175	180	980	1	0	0	0	1	0	1	1	1	11	0	1	20	0	0	3	0.467018
135	995	0.607287	300	10	30	0.2	150	50	75	1	50	105	285	1	0	0	0	1	0	0	1	2	5	0	1	10	0	0	3	0.730924
140	1460	0.404858	425	10	42.5	0.1	200	100	220	2	130	24	265	0	0	1	1	0	0	1	1	3	7	0	1	20	0	0	3	0.408848
5600	7750	0.404858	440	10	44	0.2	200	115	150	2	200	84	760	1	0	0	1	0	0	1	1	2	3	0	1	11	1	0	7	0.924627
3250	4000	1.01215	1158	15	77.2	0.35	160	100	120	3.5	190	146	750	1	0	1	1	0	0	1	1	2	12	1	1	32	0	0	0	0.775484
3800	4825	0.809717	1526	15	101.733	0.35	270	125	250	5	220	144	1025	1	0	1	0	1	0	1	1	1	6	1	1	19	0	0	0	0.563412
2110	3400	0.404858	555	10	55.5	0.15	100	100	120	1	95	84	1290	1	0	1	0	1	0	1	1	1	9	1	2	21	0	0	0	0.736295
1392	4000	1.01215	1158	12	96.5	0.35	160	115	130	3.5	190	146	750	1	0	0	0	1	0	1	1	2	12	1	1	32	0	0	0	0.718248
1184	4825	0.809717	1526	15	101.733	0.35	270	100	120	5	155	144	1025	1	0	0	0	1	0	1	1	1	6	1	1	19	0	0	0	0.845445
1035	3400	0.404858	555	10	55.5	0.15	100	115	120	1	95	84	1290	1	0	0	0	1	0	1	1	1	9	1	2	21	0	0	0	0.711575
1396	3780	1.21457	850	12	70.8333	0.4	230	125	250	4	254	154	650	1	0	0	0	1	0	1	1	1	8	1	1	15	0	0	1	0.537689
2460	4190	0.404858	590	10	59	0.3	150	100	150	2	270	84	320	1	0	0	0	1	0	1	1	1	12	1	2	15	0	0	1	0.798334
50	900	0.202429	245	10	24.5	0.1	70	115	185	1	50	84	300	1	0	0	0	1	0	1	1	1	6	1	2	26	1	0	1	0.427078
410	1430	0.404858	520	12	43.3333	0.2	50	50	75	2	100	84	100	1	0	0	0	1	0	0	1	1	7	1	1	5	0	0	0	0.788544
135	850	0.404858	340	10	34	0.05	30	50	75	2	85	84	190	1	0	0	0	1	0	1	1	1	5	1	1	16	0	0	2	0.658553
1150	5560	1.37652	1800	15	120	0.3	470	100	150	5	185	135	1065	1	0	0	0	1	0	1	1	3	7	1	1	7	0	0	2	0.818241
90	900	0.404858	280	10	28	0.1	120	125	200	3	45	31	240	1	0	0	1	0	0	1	1	1	8	1	3	40	1	0	2	0.440671
25	750	0.202429	215	10	21.5	0.1	100	50	120	3	75	15	215	1	0	0	0	0	1	1	1	1	14	1	1	1	0	0	2	0.429522
280	2475	0.202429	420	12	35	0.15	300	100	150	5	145	12	435	1	0	0	0	0	1	1	1	3	7	0	1	1	0	0	2	0.471184
196	1050	0.404858	325	10	32.5	0.1	100	50	120	2.5	105	97	204	1	0	0	0	1	0	1	1	7	15	0	1	1	1	0	0	0.579614
275	1594	0.37247	794	12	66.1667	0.1	75	50	75	2	115	130	260	1	0	0	0	1	0	0	1	1	3	0	1	10	1	0	4	0.696863
525	1755	0.404858	530	10	53	0.1	90	100	230	3	140	150	240	1	0	0	0	1	0	1	1	3	7	1	1	15	1	1	4	0.530675
4435	7710	0.161943	1050	12	87.5	0.1	85	100	240	4	140	140	1500	1	0	0	1	0	0	1	1	1	3	1	1	15	1	1	2	0.730012
680	2340	0.404858	840	12	70	0.2	205	75	105	2	95	96	360	1	0	0	0	1	0	0	1	1	4	0	2	14	1	0	0	0.717621
21	105	0.121457	150	10	15	0.05	30	5	10	0.2	10	73	291	1	0	0	0	1	0	1	1	1	8	0	3	30	1	1	7	0.24363
4959	5373	0.809717	890	15	59.3333	0.22	310	100	150	6	522	138	414	1	0	0	0	1	0	1	1	1	3	1	3	10	1	1	3	0.735217
10	520	0.202429	145	10	14.5	0.1	45	5	20	0.3	50	171	250	1	0	0	0	1	0	1	2	3	1	1	1	3	0	0	0	0.693142
1718	2018	0.40486	420	12	35	0.12	120	100	150	1	100	77	300	1	0	0	0	1	0	0	1	1	2	0	1	1	0	0	0	0.737165
1200	1450	0.16194	357	10	35.7	0.15	150	100	125	1	120	240	250	1	0	0	0	1	0	1	1	3	8	0	1	10	1	1	3	0.4548
4896	5100	0.37247	470	12	39.1667	0.18	200	125	200	2	215	245	204	1	0	0	0	1	0	1	1	2	2	1	1	20	1	1	3	0.875156
4568	4900	0.40486	425	10	42.5	0.15	120	120	210	1.8	210	93	332	1	0	0	0	1	0	0	1	1	5	0	1	20	1	1	4	0.87422
3075	3251	0.20243	290	10	29	0.1	100	100	150	0.9	100	114	176	1	0	0	0	1	0	1	1	4	5	1	3	25	1	1	7	0.867167
2666	2900	0.32389	340	10	34	0.2	200	125	215	1.2	150	76	234	1	0	0	0	1	0	1	1	1	4	0	1	15	0	1	5	0.749963
1	145	0.0809717	370	10	37	0.03	28	6	25	0.8	90	120	356	1	0	0	0	1	0	1	1	1	5	0	1	15	0	0	0	0.116028
4528	4820	0.202429	1060	12	88.3333	0.1	90	50	120	4	390	64	292	1	0	0	0	1	0	1	1	2	7	0	2	12	0	0	3	0.792214
280	1500	0.202429	380	10	38	0.1	70	50	120	1	90	70	560	1	0	0	0	1	0	1	1	2	2	0	2	20	0	0	2	0.542134
660	2000	0.323887	440	12	36.6667	0.1	90	75	200	3	280	58	230	1	0	0	0	1	0	0	1	1	4	0	1	11	1	1	2	0.694321
490	2505	0.809717	1050	15	70	0.2	60	100	255	1.2	25	25	650	0	1	0	0	1	0	1	1	3	2	0	2	10	1	1	4	0.836652
240	1665	0.809717	655	10	65.5	0.26	100	50	120	1.8	80	25	550	0	1	0	0	1	0	1	1	1	25	1	1	8	0	0	4	0.630645
3250	5060	0.809717	840	12	70	0.2	100	100	200	1	98	25	550	0	1	0	0	1	0	1	1	1	10	0	1	10	0	0	4	0.875043
675	2355	0.809717	990	15	66	0.3	100	100	180	1	50	30	410	0	1	0	0	1	0	1	1	1	30	1	1	45	1	0	5	0.637714
5080	7450	0.809717	1320	15	88	0.2	100	100	230	2	120	30	600	0	1	0	1	0	0	1	1	1	12	0	1	1	0	0	4	0.880637
80	1680	0.809717	890	12	74.1667	0.15	60	100	200	1	40	20	450	0	1	0	0	1	0	1	1	4	10	0	1	1	0	0	3	0.746111
150	1310	0.404858	460	10	46	0.1	30	100	120	1	15	20	550	0	1	0	0	1	0	1	2	1	4	0	1	1	1	1	4	0.844026
3800	4100	0.809717	380	10	38	0.1	100	125	175	2.5	100	200	300	0	1	0	0	1	0	1	1	1	15	0	1	20	0	0	5	0.883586
370	1650	0.809717	540	12	45	0.24	100	100	140	1	15	24	500	0	1	0	0	1	0	1	1	3	7	1	1	10	0	0	4	0.796968
2450	2950	0.809717	605	12	50.4167	0.1	60	150	400	2	60	34	500	1	0	0	0	1	0	1	1	2	15	1	1	7	1	0	3	0.678983
6350	6550	0.809717	1700	15	113.333	0.2	200	100	230	1	15	24	200	0	1	0	0	1	0	1	1	1	10	1	1	20	1	0	4	0.905261
1820	2940	0.809717	620	12	51.6667	0.1	140	50	120	3	320	71	1120	0	0	1	0	1	0	1	1	4	18	1	1	10	1	0	5	0.494405
4750	5400	1.21457	1590	15	106	0.5	210	150	350	1	45	35	650	0	0	1	0	1	0	1	1	1	7	1	1	25	1	0	4	0.751922
1610	1660	0.809717	1000	20	50	0.3	100	90	115	1	15	34	50	0	0	1	0	1	0	1	1	1	15	1	1	30	1	1	4	0.57992
3030	3370	0.404858	665	12	55.4167	0.1	60	100	155	2	130	34	340	0	0	1	0	1	0	1	1	2	8	0	1	0	1	0	4	0.81586
2610	3560	1.21457	1570	15	104.667	0.55	260	150	305	3	320	60	950	0	0	1	0	1	0	1	1	3	8	0	1	10	1	0	4	0.354783
4600	4900	1.21457	860	12	71.6667	0.21	150	150	260	3	220	40	300	0	1	0	0	1	0	1	1	4	9	1	1	15	1	1	3	0.86807
3390	3950	0.809717	940	15	62.6667	0.3	100	150	330	3	200	28	560	0	0	1	0	1	0	1	1	4	5	1	1	15	1	0	3	0.74373
280	2950	1.61943	1560	15	104	0.4	200	100	250	1	15	29	660	0	0	1	0	1	0	1	2	3	5	1	1	8	1	0	4	0.642878
1870	3720	0.809717	700	12	58.3333	0.2	120	100	260	3	210	28	560	0	0	1	0	1	0	1	1	2	19	1	1	25	0	0	3	0.683341
655	2300	0.404858	560	10	56	0.1	120	50	75	4	145	17	400	0	1	0	0	1	0	1	1	4	7	1	1	10	1	0	3	0.807521
395	1600	0.404858	450	10	45	0.1	120	75	190	3	125	21	320	0	1	0	1	0	0	1	1	4	9	1	1	15	1	1	3	0.731993
3500	6380	0.809717	1240	12	103.333	0.3	250	150	225	6	150	78	390	0	0	1	1	0	0	1	1	1	6	0	2	15	0	0	0	0.84897
2980	3500	0.404858	490	12	40.8333	0.1	150	100	150	3	260	16	520	0	0	1	1	0	0	1	1	1	10	1	2	1	1	0	2	0.699566
3180	5000	0.404858	510	10	51	0.1	120	100	160	4	200	16	420	0	0	1	1	0	0	1	1	3	7	1	1	10	1	0	1	0.867244
95	880	0.121457	220	10	22	0.05	70	25	75	1	15	67	280	1	0	0	0	1	0	1	1	4	5	1	1	10	0	0	0	0.676399
2172	4000	0.202429	600	12	50	0.06	120	100	150	2	250	20	400	0	0	1	1	0	0	1	1	4	8	1	1	9	0	0	0	0.745771
1800	2100	0.202429	406	10	40.6	0.08	90	75	115	1	80	30	300	0	1	0	1	0	0	1	1	2	8	1	1	20	1	0	1	0.791914
70	900	0.404858	245	10	24.5	0.1	150	50	125	1	15	20	190	0	0	1	1	0	0	1	1	2	7	1	1	15	0	0	0	0.657856
2413	3850	0.607287	840	12	70	0.1	90	100	150	3	45	72	356	1	0	0	0	1	0	1	1	2	4	0	2	15	1	1	4	0.869743
21680	22800	0.809717	2980	15	198.667	0.2	500	250	500	10	600	21	1120	0	1	0	1	0	0	0	1	1	2	0	2	16	0	0	2	0.965049
16300	21500	2.42915	2685	15	179	0.5	800	350	760	11	750	47	5200	0	0	1	1	0	0	1	1	7	6	0	1	1	1	0	7	0.636171
9000	10500	0.607287	2050	20	102.5	0.2	300	215	350	5	180	19	1500	0	1	0	1	0	0	1	1	2	12	1	2	20	0	0	3	0.864117
6600	7200	0.404858	525	10	52.5	0.2	150	200	450	4	215	16	600	0	1	0	1	0	0	1	1	1	10	1	1	10	0	0	1	0.79817
7480	8280	0.404858	580	12	48.3333	0.1	120	215	450	6	175	70	800	0	0	1	1	0	0	1	1	3	11	0	1	1	1	0	2	0.783081
2790	2870	0.404858	485	10	48.5	0.1	100	100	150	1	80	24	80	0	1	0	1	0	0	1	1	1	10	0	1	15	0	0	0	0.838697
9800	12500	1.21457	1380	12	115	0.3	450	300	600	8	420	20	2700	0	0	1	1	0	0	1	1	1	9	1	1	30	0	0	0	0.601837
8700	9000	0.202429	960	15	64	0.1	120	120	280	1.5	155	30	300	0	1	0	1	0	0	1	1	5	7	1	1	10	1	0	2	0.898012
3960	4500	0.404858	860	12	71.6667	0.1	120	100	200	2	140	16	540	0	1	0	1	0	0	1	2	4	8	1	1	5	0	0	0	0.847021
7900	10500	0.809717	2800	20	140	0.2	200	120	160	3	320	19	2600	0	0	1	1	0	0	1	1	5	6	0	1	0	0	0	0	0.903499
1650	1900	0.404858	804	10	80.4	0.1	120	100	240	2.5	200	60	250	1	0	0	1	0	0	1	1	3	6	1	1	8	0	0	1	0.430145
3480	4000	0.404858	1000	10	100	0.1	150	100	200	3	320	21	520	0	0	1	1	0	0	1	1	1	7	1	1	17	0	0	2	0.573653
1853	16025	0.809717	2100	12	175	0.2	350	200	400	2.7	380	24	3120	0	0	1	0	0	1	0	3	2	4	0	1	9	1	1	3	0.865717
8100	9000	0.404858	1100	15	73.3333	0.2	200	200	400	4	215	60	900	0	0	1	0	0	1	1	1	2	8	1	1	20	0	1	7	0.787923
1080	2620	0.404858	660	12	55	0.1	120	150	300	3	160	54	300	0	0	1	0	1	0	1	1	1	5	0	1	15	1	1	2	0.639305
20344	22430	0.607287	2500	15	166.667	0.2	350	300	600	8	500	69	2086	0	0	1	1	0	0	0	1	1	2	0	1	8	1	0	4	0.905292
3420	3700	0.404858	780	12	65	0.1	150	50	130	7	120	56	280	0	0	1	0	1	0	0	1	3	2	0	2	4	0	0	0	0.862064
2010	3700	0.404858	780	15	52	0.1	150	50	130	7	150	56	280	1	0	0	0	1	0	0	1	3	2	0	2	4	0	0	0	0.837672
3174	3550	0.607287	860	15	57.3333	0.15	90	50	100	2	120	52	376	1	0	0	0	1	0	1	1	1	3	0	2	15	0	0	5	0.84731
2125	2325	0.40486	240	10	24	0.15	170	75	150	2	280	44	200	0	0	1	0	1	0	1	1	4	4	0	2	16	1	1	5	0.798772
1640	1800	0.20243	120	10	12	0.1	120	50	100	1.2	200	32	160	0	0	0	0	1	0	1	1	1	8	0	2	25	0	0	3	0.834789
18470	20750	0.404858	2535	15	169	0.2	520	300	650	13	570	20	2280	0	0	1	0	0	1	0	1	1	2	0	1	5	1	1	2	0.701894
10715	13150	0.607287	2005	15	133.667	0.2	450	200	350	8	480	25	2435	0	0	1	0	0	1	1	1	3	9	0	1	6	1	0	0	0.720452
4160	4860	0.202429	375	10	37.5	0.1	100	100	160	1	130	150	700	0	0	1	0	1	0	1	1	3	3	0	1	5	1	1	3	0.824633
2865	3465	0.404858	350	10	35	0.45	220	100	150	1	60	80	600	0	0	1	0	1	0	1	1	2	4	1	1	12	0	0	0	0.858917
4150	5000	0.404858	470	10	47	0.4	210	50	100	1.2	80	80	850	0	0	1	0	1	0	1	1	1	6	1	1	17	0	0	0	0.919554
2800	3680	0.404858	360	10	36	0.48	140	100	200	1	50	88	880	0	0	1	0	1	0	1	1	1	6	1	1	20	0	0	0	0.79639
2680	3480	0.404858	340	10	34	0.2	210	100	250	1	180	83	800	0	0	1	0	1	0	1	1	1	5	1	1	15	0	0	0	0.621652
1480	2340	0.404858	250	10	25	0.25	210	100	150	2	85	85	860	1	0	0	0	1	0	1	1	2	4	1	1	13	0	0	0	0.634796
2470	3010	0.202429	350	12	29.1667	0.2	90	75	80	1	125	85	540	0	0	1	0	1	0	1	1	2	4	1	1	11	0	0	0	0.805871
1730	2310	0.202429	310	10	31	0.1	140	50	125	1	150	82	580	0	0	1	0	1	0	1	1	1	6	1	1	22	0	0	0	0.56449
2680	3460	0.404858	460	10	46	0.2	210	100	200	1.6	55	80	780	1	0	1	0	1	0	1	1	1	3	1	1	10	0	0	0	0.776235
5220	6270	0.404858	570	12	47.5	0.25	210	100	190	1.8	200	98	1050	1	0	1	0	1	0	1	1	2	5	1	1	20	0	0	0	0.819729
90	560	0.202429	130	10	13	0.2	120	50	80	1	15	30	125	0	1	0	0	1	0	1	1	1	6	1	1	10	0	0	0	0.755431
13850	14400	0.404858	1810	15	120.667	0.2	450	400	800	3	500	14	550	0	1	0	1	0	0	1	1	3	6	1	2	30	1	0	4	0.533149
14470	15000	0.404858	1800	15	120	0.1	350	200	560	7	400	23	530	0	1	0	1	0	0	1	1	2	6	1	2	20	1	0	2	0.777239
7470	7920	0.202429	1150	12	95.8333	0.1	100	150	300	2	200	21	450	0	1	0	1	0	0	1	1	5	5	1	1	10	1	0	0	0.873328
13550	14040	0.404858	2250	15	150	0.1	360	250	480	3	200	18	490	0	1	0	1	0	0	1	1	1	7	1	2	15	1	0	3	0.860012
6790	7200	0.202429	750	12	62.5	0.1	100	125	240	2	180	25	410	0	1	0	1	0	0	1	1	4	4	1	2	15	1	0	2	0.890167
10270	10800	0.404858	1650	15	110	0.1	100	150	225	3	300	30	530	0	1	0	1	0	0	1	1	2	3	1	1	10	1	0	2	0.922593
9070	10300	0.404858	2100	20	105	0.5	300	150	330	2.5	400	16	1230	0	1	0	1	0	0	1	1	2	6	1	1	30	0	0	2	0.69689
9790	10320	0.404858	1200	15	80	0.2	250	150	360	2	150	17	530	0	1	0	1	0	0	1	1	4	4	1	1	10	0	0	1	0.904047
13750	14200	0.404858	1950	15	130	0.2	450	250	490	4	450	19	450	0	1	0	1	0	0	1	1	4	5	1	2	20	1	0	2	0.70726
8590	10000	0.404858	2280	15	152	0.5	320	200	480	1.2	45	21	1410	0	1	0	1	0	0	1	1	7	7	1	1	20	1	0	1	0.894334
10630	11200	0.404858	1700	20	85	0.2	250	200	500	3	230	20	570	0	1	0	1	0	0	1	1	4	6	1	1	12	1	0	2	0.819697
13870	14400	0.404858	2300	20	115	0.1	340	250	500	4	200	22	530	0	0	1	1	0	0	1	1	1	3	1	1	20	1	0	3	0.854773
26650	27100	0.404858	2750	20	137.5	0.2	400	300	600	5	260	25	450	0	1	0	1	0	0	1	2	6	4	1	1	10	0	0	1	0.960193
16010	16540	0.404858	2550	20	127.5	0.2	300	300	550	6	280	26	530	0	1	0	1	0	0	1	1	3	7	0	1	0	1	0	2	0.855617
12880	20000	0.809717	3100	20	155	0.82	600	300	600	3	450	24	2370	0	1	0	1	0	0	1	1	5	8	1	1	18	0	0	2	0.831366
250	1380	0.404858	285	10	28.5	0.1	120	100	225	3	185	23	315	0	1	0	0	1	0	1	1	2	6	1	1	10	1	0	2	0.621654
25170	25760	0.809717	3050	20	152.5	0.3	560	400	800	4	400	19	590	0	0	1	1	0	0	1	2	7	4	0	1	1	1	0	2	0.816958
11030	11500	0.404858	2030	20	101.5	0.2	200	150	300	2.3	200	18	470	0	1	0	1	0	0	1	1	3	7	1	1	20	1	1	2	0.926816
7360	8100	0.404858	1200	15	80	0.2	375	150	300	5	365	27	740	0	0	1	0	0	1	1	2	3	6	1	1	6	1	1	5	0.668161
14080	14550	0.404858	870	10	87	0.3	340	325	800	7	365	20	470	0	1	0	0	0	1	1	1	3	7	0	1	20	1	1	2	0.856495
23050	23990	0.607287	2720	15	181.333	0.2	400	300	750	10	350	27	940	0	0	1	0	0	1	1	2	3	6	1	1	6	1	1	5	0.909373
20940	21600	0.809717	1550	15	103.333	0.15	450	350	800	4	700	20	660	0	0	1	0	0	1	1	2	7	5	1	1	3	0	1	2	0.833605
10880	11780	1.21457	1210	12	100.833	0.2	150	350	900	3	400	30	900	0	0	1	0	0	1	1	1	1	8	1	1	30	1	0	1	0.788562
12300	12880	0.404858	840	10	84	0.1	300	150	350	10	190	24	580	0	0	1	0	0	1	1	1	1	9	0	1	30	1	0	2	0.928114
37920	38400	0.404858	3180	20	159	0.4	800	450	1500	6	150	16	480	0	0	1	0	0	1	1	1	4	8	1	1	10	1	0	1	0.653885
15620	16000	1.21457	1200	15	80	0.1	350	400	600	3	500	23	380	0	0	1	0	0	1	1	1	3	6	1	1	7	1	0	2	0.864965
4950	5400	0.404858	1000	15	66.6667	0.15	180	150	300	2	200	27	450	0	0	1	0	0	1	1	1	2	12	1	1	20	1	0	3	0.690599
3820	4200	0.202429	600	10	60	0.2	120	150	360	2.2	150	28	380	0	0	1	0	0	1	1	1	3	5	0	1	15	1	0	1	0.67762
21230	21600	0.809717	1700	15	113.333	0.25	360	300	800	4	600	24	370	0	1	0	0	0	1	1	4	1	8	0	1	25	1	0	1	0.806604
17400	17800	1.21457	2300	20	115	0.22	350	300	700	7	300	20	400	0	0	1	0	0	1	1	1	4	3	1	1	10	0	0	1	0.794704
23450	24400	0.809717	2050	20	102.5	0.2	480	350	980	5	650	36	950	0	0	1	0	0	1	1	2	7	6	1	1	10	1	0	2	0.76643
11612	12000	0.404858	1650	20	82.5	0.2	300	200	360	4	300	26	388	0	0	1	0	0	1	1	1	1	15	1	1	30	1	0	3	0.852811
25720	26100	0.404858	1750	15	116.667	0.1	450	300	800	3	400	20	380	0	0	1	0	0	1	1	1	1	7	0	1	20	1	0	1	0.852159
2930	3430	0.20243	2020	20	101	0.2	120	100	150	1.2	45	21	500	0	0	1	0	0	1	1	1	4	9	0	1	5	1	0	2	0.790678
12120	12600	0.404858	820	12	68.3333	0.1	300	250	450	5	180	32	480	0	0	1	0	0	1	1	1	6	6	1	1	8	1	0	1	0.90078
20300	20600	0.404858	1980	15	132	0.1	320	350	500	4	200	20	300	0	1	0	0	0	1	0	6	3	4	0	1	9	0	0	1	0.938505
9150	9630	0.404858	2150	20	107.5	0.1	120	150	300	3	300	27	480	0	0	1	0	0	1	1	1	3	5	1	1	15	1	0	2	0.84698
11442	12400	0.809717	1490	20	74.5	0.2	240	250	400	5	250	57	958	0	0	1	0	0	1	1	1	7	6	0	1	9	1	0	2	0.899277
15820	16200	0.404858	1350	20	67.5	0.1	400	350	850	4	410	30	380	0	0	1	0	0	1	1	1	2	7	1	1	15	0	0	1	0.638712
13870	14250	0.404858	1690	15	112.667	0.1	300	200	500	3	390	23	380	0	0	1	0	0	1	1	1	3	5	0	1	12	1	0	1	0.801091
9230	9600	0.404858	1230	12	102.5	0.15	120	200	480	4	150	30	370	0	0	1	0	0	1	1	1	1	10	0	1	25	1	0	2	0.806456
9650	10080	0.404858	950	15	63.3333	0.15	120	220	600	2	320	26	430	0	1	0	0	0	1	0	1	2	8	0	1	20	1	0	2	0.846365
17990	18240	0.404858	1360	15	90.6667	0.22	200	300	560	5	315	22	250	0	0	1	0	0	1	0	3	5	3	1	2	21	1	1	1	0.899047
950	1260	0.404858	380	10	38	0.1	120	100	150	3	110	26	310	0	0	1	0	0	1	0	3	1	7	1	1	18	0	0	1	0.55452
6630	6930	0.202429	1400	12	116.667	0.1	150	150	225	3	130	27	300	0	0	1	0	0	1	1	1	2	4	0	1	7	1	0	1	0.852517
18660	19200	0.404858	530	10	53	0.15	400	250	750	3	180	24	540	0	0	1	0	0	1	1	1	1	5	0	1	5	1	0	2	0.90375
18100	18400	0.404858	2100	15	140	0.4	200	300	600	7	300	18	300	0	1	0	0	0	1	1	6	3	6	0	2	15	0	0	1	0.889495
18720	19240	1.01215	2380	15	158.667	0.1	300	300	600	4	240	50	520	0	0	1	0	0	1	0	1	5	7	0	1	16	1	0	2	0.91337
13350	13650	0.404858	1940	15	129.333	0.15	350	200	300	2.5	210	22	300	0	0	1	0	0	1	1	1	7	10	1	1	20	1	0	2	0.943553
9660	10260	0.404858	1750	12	145.833	0.2	180	200	300	3	200	27	600	0	0	1	0	0	1	1	1	3	3	0	1	18	1	0	2	0.884401
9960	10260	0.404858	1250	12	104.167	0.3	260	250	450	5	250	22	300	0	0	1	0	0	1	1	1	5	6	0	2	8	1	0	1	0.799125
17820	18500	0.809717	1940	20	97	0.3	280	300	750	6.5	230	47	680	0	0	1	0	0	1	0	1	3	5	1	2	20	0	0	2	0.886038
20190	20590	1.21457	2300	20	115	0.1	450	200	600	3	580	26	400	0	0	1	0	0	1	1	1	2	4	1	1	9	0	0	1	0.783782
24060	24550	0.404858	2300	20	115	0.12	460	300	700	2.5	300	20	490	0	0	1	0	0	1	1	1	7	7	0	2	8	1	0	1	0.906567
5990	6900	0.404858	1250	15	83.3333	0.1	100	200	400	3	120	51	910	0	0	1	0	0	1	1	1	3	4	1	1	0	0	0	2	0.786833
5600	5900	0.404858	800	20	40	0.1	120	150	250	2.5	145	27	300	0	0	1	0	0	1	0	3	2	6	0	1	9	1	1	2	0.871557
6510	7000	0.404858	1000	10	100	0.12	150	200	320	3	175	24	490	0	0	1	0	0	1	1	1	5	6	1	2	15	1	0	2	0.847486
6440	7140	0.404858	800	10	80	0.1	100	150	200	1	120	45	700	0	0	1	0	0	1	1	1	6	6	1	1	12	1	0	2	0.897341
6300	6700	0.404858	700	15	46.6667	0.1	120	100	150	1.5	135	24	400	0	0	1	0	0	1	1	1	1	8	1	1	18	1	0	2	0.905262
